# Supplementary material for: Dissociation of Implicit and Explicit Interpretation Bias: The Role of Depressive Symptoms and Negative Cognitive Schemata
Source: Brain Sci. 2023 Nov 22;13(12):1620. doi: 10.3390/brainsci13121620 (PMC10742311; doi:10.3390/brainsci13121620)
Supplement: Supplementary file 1 [file brainsci-13-01620-s001.zip]

Archive with 1 entries (1 files):
- brainsci-2649169-supplementary.pdf
